# Supplementary material for: Genome-wide identification and characterization of auxin response factor (ARF) family genes related to flower and fruit development in papaya (Carica papaya L.)
Source: BMC Genomics. 2015 Nov 5;16:901. doi: 10.1186/s12864-015-2182-0 (PMC4635992; doi:10.1186/s12864-015-2182-0)
Supplement: Additional file 5: Table S4. — The saw data of the CpARF family during the different flower developmental stages. (XLSX 10 kb) [file 12864_2015_2182_MOESM5_ESM.xlsx]

## Sheet: Sheet1
Table S4 The saw data of the CpARF family during the different flower developmetal stages
1	stage 1	stage 2	stage 3	stage 4	stage 5	stage 6	stage 7	stage 8
CpARF2	1.61735	1.41438	1.23293	1.2909	1.13892	0.934841	0.531048	0.222148
CpARF11	1.58006	1.35396	1.43005	2.15246	1.32381	0.33627	-0.0746292	1.63123
CpARF1	3.98371	1.87685	0.726404	-0.818975	-0.526834	-0.125931	-0.692641	-0.529317
CpARF3	1.90646	1.70249	1.99094	3.16547	3.11629	2.93971	1.76287	2.12682
CpARF4	1.93219	1.06817	-0.668391	-1.04248	-1.12822	-2.01483	-5.65041	-4.65002
CpARF5	1.42515	1.35631	2.22679	-1.01754	-2.38161	-2.36433	-4.08752	-3.49883
CpARF6	0.67683	1.20326	1.59583	3.17814	3.48777	3.30085	4.23973	3.60272
CpARF7	1.66336	1.15797	1.69645	2.28104	2.87945	2.33696	1.561	1.32188
CpARF17	-2.5442	-2.22268	-3.30109	-2.21075	-1.99309	-2.75851	-1.89232	-3.67883
CpARF10	2.63419	1.69507	1.71634	0.720806	1.0211	1.0341	0.642402	0.69449
CpARF16	2.35233	1.69493	1.4746	2.7793	1.90716	1.88361	1.31374	1.30034
