# Supplementary material for: Genome-wide identification and characterization of auxin response factor (ARF) family genes related to flower and fruit development in papaya (Carica papaya L.)
Source: BMC Genomics. 2015 Nov 5;16:901. doi: 10.1186/s12864-015-2182-0 (PMC4635992; doi:10.1186/s12864-015-2182-0)
Supplement: Additional file 6: Table S5. — The saw data of the CpARF family during the different fruit developmental stages. (XLSX 10 kb) [file 12864_2015_2182_MOESM6_ESM.xlsx]

## Sheet: Sheet1
Table S5 The saw data of the CpARF family during the different fruit developmental stages
	stage 1	stage 2	stage 3	stage 4	stage 5	stage 6
CpARF2	-0.67117	-1.24448	31.3273	29.3245	48.0135	63.7231
CpARF11	16.9039	8.40183	-3.39242	-7.95908	-3.4453	-4.10307
CpARF1	-2.8874	-4.84479	-7.96825	-7.53562	6.61876	8.023
CpARF3	89.3363	120.843	78.8741	92.7944	83.1526	229.081
CpARF4	-9.03302	-12.648	-12.8577	-11.3526	-15.7169	-16.4856
CpARF5	-3.69003	-1.81745	-11.659	-11.4427	-10.2265	-9.76135
CpARF6	71.5852	49.1852	19.7505	22.4498	27.6922	14.7897
CpARF7	30.1303	3.89754	7.61002	4.75296	0.897349	0.0634437
CpARF17	-9.89981	-4.43141	-7.98335	-1.8197	-8.87836	-10.4876
CpARF10	4.58054	10.1833	1.03513	8.56966	21.3418	11.9043
CpARF16	31.8896	3.98327	11.2809	18.4412	10.9256	12.7184
