# Supplementary material for: Genome-wide identification and characterization of auxin response factor (ARF) family genes related to flower and fruit development in papaya (Carica papaya L.)
Source: BMC Genomics. 2015 Nov 5;16:901. doi: 10.1186/s12864-015-2182-0 (PMC4635992; doi:10.1186/s12864-015-2182-0)
Supplement: Additional file 9: Table S6. — The saw data of the CpARF family during the different fruit developmental stages. (XLSX 10 kb) [file 12864_2015_2182_MOESM9_ESM.xlsx]

## Sheet: Sheet1
Table S6 The saw data of the expression of CpARF family in different flower sex types.
	Female	Hermaphrodite	Male
CpARF1	1.01406	1.71645	0.487463
CpARF2	1.00036	8.66634	5.99652
CpARF4	1.00175	10.3922	9.17122
CpARF5	1.00195	1.75329	1.49508
CpARF10	1.0006	4.09328	0.105291
CpARF16	1.0067	9.47112	44.7536
CpARF17	1.01258	5.68286	11.0305
CpARF3	1.02494	14.4888	43.6981
CpARF6	1.00689	5.51888	6.92757
CpARF7	1.48524	1.73652	2.19079
CpARF11	1.00762	2.50401	4.35823
